# Supplementary material for: Neoadjuvant CD40 Agonism Remodels the Tumor Immune Microenvironment in Locally Advanced Esophageal/Gastroesophageal Junction Cancer
Source: Cancer Res Commun. 2024 Jan 25;4(1):200–12. doi: 10.1158/2767-9764.CRC-23-0550 (PMC10809910; doi:10.1158/2767-9764.CRC-23-0550)
Supplement: Supplementary Table 1 — Patient clinical characteristics and sample availability. [file crc-23-0550-s01.xlsx]

## Sheet: Sheet1
Supplementary Table 1. Patient clinical characteristics and sample availability
Patient Number	Race	Ethnicity	Tumor histology	Pathologic Response*	PBMC CyTOF	PBMC scRNAseq	PBMC TCRseq	Tumor scRNAseq	Tumor TCRseq	Tumor BCRseq	Tumor MIBI
1	White	Non-Hispanic/Latinx	Adenocarcinoma	PR (non-pCR)	Pre/Post/Surgery	Pre/Post/Surgery	Pre/Post/Surgery	Pre	Pre	Pre	Pre/Post
2	White	Non-Hispanic/Latinx	Adenocarcinoma	pCR	Pre/Post/Surgery	Pre/Post/Surgery	Pre/Post/Surgery	Post	Post	Post	Pre/Post
3	Asian	Non-Hispanic/Latinx	Squamous cell carcinoma	pCR	Pre/Post/Surgery	Pre/Post/Surgery	Pre/Post/Surgery	Pre/Post	Pre/Post	Not available	Pre
4	Asian	Non-Hispanic/Latinx	Squamous cell carcinoma	pCR	Pre/Post/Surgery	Pre/Post/Surgery	Pre/Post/Surgery	Post/Surgery	Post/Surgery	Post/Surgery	Pre/Post
5	White	Non-Hispanic/Latinx	Adenocarcinoma	pCR	Pre/Post/Surgery	Pre/Post/Surgery	Pre/Post/Surgery	Pre/Post/Surgery	Pre/Post/Surgery	Pre/Post/Surgery	Not available
6	Asian	Non-Hispanic/Latinx	Squamous cell carcinoma	PR (non-pCR)	Pre/Post/Surgery	Pre/Post/Surgery	Pre/Post/Surgery	Not available	Not available	Not available	Pre/Post
*In surgical tissue (pCR = pathological complete response)
