# Supplementary material for: Neoadjuvant CD40 Agonism Remodels the Tumor Immune Microenvironment in Locally Advanced Esophageal/Gastroesophageal Junction Cancer
Source: Cancer Res Commun. 2024 Jan 25;4(1):200–12. doi: 10.1158/2767-9764.CRC-23-0550 (PMC10809910; doi:10.1158/2767-9764.CRC-23-0550)
Supplement: Supplementary Table 2 — Antibody details for mass cytometry. [file crc-23-0550-s02.xlsx]

## Sheet: Sheet1
Table S2. Antibody details for mass cytometry
Target	Clone	Metal tag	Stain	Dilution	Source	Catalog Number	RRID
CD45	HI30	89Y	Surface	100	Biolegend	304002	AB_314390
CD61	C1-PL2	113In	Surface	100	Biolegend	336402	AB_1227584
CD235ab	HIR2	113In	Surface	100	Biolegend	306602	AB_314620
CD33	WM53	139La	Surface	100	Biolegend	303402	AB_314346
CD15	W6D5	140Ce	Surface	100	Biolegend	323002	AB_756008
CD3	UCHT1	141Pr	Surface	100	Biolegend	300402	AB_314056
CD19	HIB19	142Nd	Surface	100	Biolegend	302202	AB_314232
CD11b	ICRF44	144Nd	Surface	100	Biolegend	301302	AB_314154
CD4	RPA-T4	145Nd	Surface	100	Biolegend	300502	AB_314070
CD8a	RPA-T8	146Nd	Surface	100	BD Pharm	555364	AB_395767
CD11c	Bu15	147Sm	Surface	100	Biolegend	337202	AB_1236381
CD14	M5E5	148Nd	Surface	100	Biolegend	301802	AB_314184
CD127	A019D5	149Sm	Surface	100	Biolegend	351302	AB_10718513
FceRIa	CCRA-1/AER-37	150Nd	Surface	100	Biolegend	334602	AB_1227649
CD123	6H6	151Eu	Surface	100	Biolegend	3026002	AB_376470
TCRγδ	5A6.E9	152Sm	Surface	100	ATCC	HB-9772	N/A
CD45RA	HI100	153Eu	Surface	100	Biolegend	304102	AB_314406
TIM3	F38-2E2	154Sm	Surface	100	Biolegend	345010	AB_11150780
TIGIT	MBSA43	155Gd	Surface	100	ThermoFisher	16-9500-82	AB_10718831
PD-L1 (CD274)	29E.2A3	156Gd	Surface	100	Biolegend	329716	AB_11149168
CD27	M-T271	158Gd	Surface	100	Biolegend	356401	AB_2561786
CD137 (4-1BB)	4-1BB	159Tb	Surface	100	Biolegend	309802	AB_314781
Tbet	4B10	160Gd	Intracellular	100	Biolegend	644802	AB_1595503
CD152 (CTLA-4)	14D3	161Dy	Intracellular	100	Invitrogen	14-1529-82	AB_467512
FoxP3	PCH101	162Dy	Intracellular	100	Invitrogen	14-4776-37	AB_2865085
CD31	WM59	163Dy	Surface	100	Biolegend	303102	AB_314328
CD39	A1	164Dy	Surface	100	Biolegend	328202	AB_940438
PE	PE001	165Ho	Intracellular	50	Fluidigm	3165015B	AB_2714168
CD141 (BDCA3)	M80	166Er	Surface	100	Biolegend	344102	AB_2201808
CCR7 (CD197)	G043H7	167Er	Surface	100	Biolegend	353256	AB_2814291
Ki-67	Ki67	168Er	Intracellular	100	Biolegend	350502	AB_10662385
CD25	M-A251	169Tm	Surface	100	Biolegend	356101	AB_2561751
BDCA1	L161	170Er	Surface	100	Biolegend	331502	AB_1088995
CD68	Y1/82A	171Yb	Intracellular	100	Biolegend	333802	AB_1089058
CD163	GHI/61	172Yb	Surface	100	Biolegend	333602	AB_1088991
ICOS	C398.4A	173Yb	Surface	100	Biolegend	313502	AB_416326
HLA-DR	L243	174Yb	Surface	100	Biolegend	307602	AB_314680
PD-1	EH12.2H7	175Lu	Surface	100	Biolegend	329902	AB_940488
CD56	NCAM16.2	176Yb	Surface	100	BD Pharm	559043	AB_397180
CD16	3G8	209Bi	Surface	100	Biolegend	302002	AB_314202
CD86	IT2.2	PE	Surface	25	Biolegend	305410	AB_314530
