# Supplementary material for: Neoadjuvant CD40 Agonism Remodels the Tumor Immune Microenvironment in Locally Advanced Esophageal/Gastroesophageal Junction Cancer
Source: Cancer Res Commun. 2024 Jan 25;4(1):200–12. doi: 10.1158/2767-9764.CRC-23-0550 (PMC10809910; doi:10.1158/2767-9764.CRC-23-0550)
Supplement: Supplementary Table 3 — Total-Seq antibody targets and barcodes. [file crc-23-0550-s03.xlsx]

## Sheet:  
Table S3. Total-Seq antibody targets and barcodes
Target	Barcode	Catalog	RRID
0005 anti-human CD80	ACGAATCAATCTGTG	305243	AB_2800783
0006 anti-human CD86	GTCTTTGTCAGTGCA	305447	AB_2800786
0007 anti-human CD274 (B7-H1, PD-L1)	GTTGTCCGACAATAC	329751	AB_2800860
0008 anti-human CD273 (B7-DC, PD-L2)	TCAACGCTTGGCTAG	329621	AB_2800858
0009 anti-human CD275 (B7-H2, ICOSL)	GTGCATTCAACAGTA	309419	AB_2819939
0014 anti-mouse/human CD11b	TGAAGGCTCATTTGT	101275	AB_2832272
0021 anti-human CD252 (OX40L)	TTTAGTGATCCGACT	no catalog number	not available
0022 anti-human CD137L (4-1BB Ligand)	ATTCGCCTTACGCAA	309839	AB_2800807
0023 anti-human CD155 (PVR)	ATCACATCGTTGCCA	337635	AB_2814233
0024 anti-human CD112 (Nectin-2)	AACCTTCCGTCTAAG	337419	AB_2810520
0026 anti-human CD47	GCATTCTGTCACCTA	323131	AB_2810482
0027 anti-human CD70	CGCGAACATAAGAAG	355119	AB_2800955
0028 anti-human CD30	TCAGGGTGTGCTGTA	333919	AB_2800883
0031 anti-human CD40	CTCAGATGGAGTATG	334348	AB_2800886
0032 anti-human CD154	GCTAGATAGATGCAA	310849	AB_2800808
0033 anti-human CD52	CTTTGTACGAGCAAA	316021	AB_2800836
0034 anti-human CD3	CTCATTGTAACTCCT	300479	AB_2800723
0046 anti-human CD8	GCGCAACTTGATGAT	344753	AB_2800922
0047 anti-human CD56	TCCTTTCCTGATAGG	362559	AB_2801002
0050 anti-human CD19	CTGGGCAATTACTCG	302265	AB_2800741
0052 anti-human CD33	TAACTCAGGGCCTAT	366633	AB_2801008
0053 anti-human CD11c	TACGCCTATAACTTG	371521	AB_2801018
0054 anti-human CD34	GCAGAAATCTCCCTT	343541	AB_2892415
0056 anti-human CD269 (BCMA)	CAGATGATCCACCAT	357523	AB_2810568
0057 anti-human β2-microglobulin	CAGCCCGATTAAGGT	316323	AB_2800837
0058 anti-human HLA-A,B,C	TATGCGAGGCTTATC	311449	AB_2800816
0060 anti-human CD90 (Thy1)	GCATTGTACGATTCA	328145	AB_2810493
0061 anti-human CD117 (c-kit)	AGACTAATAGCTGAC	313243	AB_2810474
0062 anti-human CD10	CAGCCATTCATTAGG	312233	AB_2800817
0063 anti-human CD45RA	TCAATCCTTCCGCTT	304163	AB_2800764
0064 anti-human CD123	CTTCACTCTGTCAGG	306045	AB_2800789
0066 anti-human CD7	TGGATTCCCGGACTT	343127	AB_2800914
0070 anti-human/mouse CD49f	TTCCGAGGATGATCT	313635	AB_2800825
0071 anti-human CD194 (CCR4)	AGCTTACCTGCACGA	359425	AB_2800988
0072 anti-human CD4	TGTTCCCGCTCAACT	300567	AB_2800725
0073 anti-mouse/human CD44	TGGCTTCAGGTCCTA	103063	AB_2813930
0081 anti-human CD14	TCTCAGACCTCCGTA	301859	AB_2813930
0083 anti-human CD16	AAGTTCACTCTTTGC	302065	AB_2800738
0085 anti-human CD25	TTTGTCCTGTACGCC	302649	AB_2800745
0087 anti-human CD45RO	CTCCGAATCATGTTG	304259	AB_2800766
0088 anti-human CD279 (PD-1)	ACAGCGCCGTATTTA	329963	AB_2800862
0089 anti-human TIGIT (VSTM3)	TTGCTTACCGCCAGA	372729	AB_2801021
0090 Mouse IgG1, κ isotype Ctrl	GCCGGACGACATTAA	400187	AB_2888921
0091 Mouse IgG2a, κ isotype Ctrl	CTCCTACCTAAACTG	400293	AB_2888922
0092 Mouse IgG2b, κ isotype Ctrl	ATATGTATCACGCGA	400381	AB_2888923
0095 Rat IgG2b, κ Isotype Ctrl	GATTCTTGACGACCT	400677	AB_2894967
0100 anti-human CD20	TTCTGGGTCCCTAGA	302363	AB_2800743
0101 anti-human CD335 (NKp46)	ACAATTTGAACAGCG	331941	AB_2800874
0102 anti-human CD294 (CRTH2)	TGTTTACGAGAGCCC	350131	AB_2814279
0123 anti-human CD326 (Ep-CAM)	TTCCGAGCAAGTATC	324247	AB_2814181
0124 anti-human CD31	ACCTTTATGCCACGG	303139	AB_2800757
0127 anti-Human Podoplanin	GGTTACTCGTTGTGT	337031	AB_2800895
0129 anti-human CD140b (PDGFRβ)	CAATGGTTCACTGCC	323611	AB_2860851
0134 anti-human CD146	CCTTGGATAACATCA	361033	AB_2820019
0135 anti-human CD324 (E-Cadherin)	ATCCTTCTCCCTTTC	324127	AB_2832636
0136 anti-human IgM	TAGCGAGCCCGTATA	314547	AB_2800835
0138 anti-human CD5	CATTAACGGGATGCC	300637	AB_2800726
0139 anti-human TCR γ/δ	CTTCCGATTCATTCA	331231	AB_2814199
0140 anti-human CD183 (CXCR3)	GCGATGGTAGATTAT	353747	AB_2800949
0141 anti-human CD195 (CCR5)	CCAAAGTAAGAGCCA	359137	AB_2810570
0142 anti-human CD32	GCTTCCGAATTACCG	303225	AB_2814129
0143 anti-human CD196 (CCR6)	GATCCCTTTGTCACT	353440	AB_2810563
0144 anti-human CD185 (CXCR5)	AATTCAACCGTCGCC	356939	AB_2800968
0145 anti-human CD103 (Integrin αE)	GACCTCATTGTGAAT	350233	AB_2800933
0146 anti-human CD69	GTCTCTTGGCTTAAA	310951	AB_2800810
0147 anti-human CD62L	GTCCCTGCAACTTGA	304851	AB_2800770
0148 anti-human CD197 (CCR7)	AGTTCAGTCAACCGA	353251	AB_2800943
0149 anti-human CD161	GTACGCAGTCCTTCT	339947	AB_2810532
0151 anti-human CD152 (CTLA-4)	ATGGTTCACGTAATC	369621	AB_2801015
0152 anti-human CD223 (LAG-3)	CATTTGTCTGCCGGT	369335	AB_2814327
0153 anti-human KLRG1 (MAFA)	CTTATTTCCTGCCCT	367737	AB_2904401
0154 anti-human CD27	GCACTCCTGCATGTA	302853	AB_2800747
0155 anti-human CD107a (LAMP-1)	CAGCCCACTGCAATA	328649	AB_2800854
0156 anti-human CD95 (Fas)	CCAGCTCATTAGAGC	305651	AB_2800787
0158 anti-human CD134 (OX40)	AACCCACCGTTGTTA	350035	AB_2800932
0159 anti-human HLA-DR	AATAGCGAGCAAGTA	307663	AB_2800795
0160 anti-human CD1c	GAGCTACTTCACTCG	331547	AB_2800871
0162 anti-human CD64	AAGTATGCCCTACGA	305045	AB_2800781
0163 anti-human CD141 (Thrombomodulin)	GGATAACCGCGCTTT	344125	AB_2810541
0164 anti-human CD1d	TCGAGTCGCTTATCA	350319	AB_2800934
0165 anti-human CD314 (NKG2D)	CGTGTTTGTTCCTCA	320837	AB_2800844
0166 anti-human CD66b	AGCTGTAAGTTTCGG	392909	AB_2801027
0167 anti-human CD35	ACTTCCGTCGATCTT	333409	AB_2800876
0168 anti-human CD57 Recombinant	AACTCCCTATGGAGG	393321	AB_2801030
0169 anti-human CD366 (Tim-3)	TGTCCTACCCAACTT	345049	AB_2800925
0170 anti-human CD272 (BTLA)	GTTATTGGACTAAGG	344527	AB_2800919
0171 anti-human/mouse/rat CD278 (ICOS)	CGCGCACCCATTAAA	313553	AB_2800823
0174 anti-human CD58 (LFA-3)	GTTCCTATGGACGAC	330921	AB_2810506
0175 anti-human CD96 (TACTILE)	TGGCCTATAAATGGT	338423	AB_2810531
0176 anti-human CD39	TTACCTGGTATCCGT	328237	AB_2800853
0177 anti-human CD178 (Fas-L)	CCGGTCCTCTGTATT	306419	AB_2890741
0179 anti-human CX3CR1	AGTATCGTCTCTGGG	355705	AB_2800960
0180 anti-human CD24	AGATTCCTTCGTGTT	311143	AB_2800813
0181 anti-human CD21	AACCTAGTAGTTCGG	354923	AB_2800953
0185 anti-human CD11a	TATATCCTTGTGAGC	350617	AB_2800935
0186 anti-human IgA	AAGATGTCCGAGCAA	no catalog number	not available
0187 anti-human CD79b (Igβ)	ATTCTTCAACCGAAG	341417	AB_2800905
0188 anti-human CD66a/c/e	GGGACAGTTCGTTTC	342325	AB_2810538
0189 anti-human CD244 (2B4)	TCGCTTGGATGGTAG	329529	AB_2800857
0196 anti-human CD235ab	GCTCCTTTACACGTA	306625	AB_2800792
0205 anti-human CD206 (MMR)	TCAGAACGTCTAACT	321147	AB_2814178
0206 anti-human CD169 (Sialoadhesin, Siglec-1)	TACTCAGCGTGTTTG	346021	AB_2810551
0207 anti-human CD370 (CLEC9A/DNGR1)	CTGCATTTCAGTAAG	353809	AB_2819998
0208 anti-human XCR1	AAGACGCATGTCAAC	372617	AB_2814335
0214 anti-human/mouse integrin β7	TCCTTGGATGTACCG	321229	AB_2810481
0215 anti-human CD268 (BAFF-R)	CGAAGTCGATCCGTA	316927	AB_2814172
0217 anti-human CD54	CTGATAGACTTGAGT	353127	AB_2810562
0218 anti-human CD62P (P-Selectin)	CCTTCCGTATCCCTT	304945	AB_2832593
0224 anti-human TCR α/β	CGTAACGTAGAGCGA	306743	AB_2800793
0245 anti-human CD106	TCACAGTTCCTTGGA	305819	AB_2832599
0246 anti-human CD122 (IL-2Rβ)	TCATTTCCTCCGATT	363516	AB_2801006
0247 anti-human CD267 (TACI)	AGTGATGGAGCGAAC	311915	AB_2832615
0352 anti-human FcεRIα	CTCGTTTCCGTATCG	no catalog number	not available
0353 anti-human CD41	ACGTTGTGGCCTTGT	303739	AB_2814134
0355 anti-human CD137 (4-1BB)	CAGTAAGTTCGGGAC	309839	AB_2800807
0356 anti-human CD254 (TRANCE, RANKL)	TCCGTGTTAGTTTGT	347511	AB_2810552
0358 anti-human CD163	GCTTCTCCTTCCTTA	333637	AB_2810510
0359 anti-human CD83	CCACTCATTTCCGGT	305341	AB_2810457
0360 anti-human CD357 (GITR)	ACCTTTCGACACTCG	371227	AB_2810583
0362 anti-human CD309 (VEGFR2)	TTCACGCAGTAAGAT	359921	AB_2832711
0363 anti-human CD124 (IL-4Rα)	CCGTCCTGATAGATG	355011	AB_2800954
0366 anti-human CD184 (CXCR4)	TCAGGTCCTTTCAAC	306533	AB_2800791
0367 anti-human CD2	TACGATTTGTCAGGG	309231	AB_2810464
0368 anti-human CD226 (DNAM-1)	TCTCAGTGTTTGTGG	338337	AB_2800899
0369 anti-human CD29	GTATTCCCTCAGTCA	303029	AB_2800756
0370 anti-human CD303 (BDCA-2)	GAGATGTCCGAATTT	354241	AB_2814295
0371 anti-human CD49b	GCTTTCTTCAGTATG	359317	AB_2832710
0373 anti-human CD81 (TAPA-1)	GTATCCTTCCTTGGC	349523	AB_2800931
0374 anti-human CD98	GCACCAACAGCCATT	315607	AB_2810478
0375 anti-human IgG Fc	CTGGAGCGATTAGAA	410727	AB_2801087
0384 anti-human IgD	CAGTCTCCGTAGAGT	348245	AB_2810553
0385 anti-human CD18	TATTGGGACACTTCT	302129	AB_2800739
0386 anti-human CD28	TGAGAACGACCCTAA	302963	AB_2800751
0387 anti-human TSLPR (TSLP-R)	CAGTCCTCTCTGTCA	322909	AB_2814180
0389 anti-human CD38	TGTACCCGCTTGTGA	303543	AB_2800758
0390 anti-human CD127 (IL-7Rα)	GTGTGTTGTCCTATG	351356	AB_2800937
0391 anti-human CD45	TGCAATTACCCGGAT	304068	AB_2800762
0392 anti-human CD15 (SSEA-1)	TCACCAGTACCTAGT	323053	AB_2800847
0393 anti-human CD22	GGGTTGTTGTCTTTG	363516	AB_2801006
0394 anti-human CD71	CCGTGTTCCTCATTA	334125	AB_2800885
0395 anti-human B7-H4	TGTATGTCTGCCTTG	358116	AB_2800986
0396 anti-human CD26	GGTGGCTAGATAATG	302722	AB_2810435
0397 anti-human CD193 (CCR3)	ACCAATCCTTTCGTC	310733	AB_2832610
0399 anti-human CD204	TAGCGAGCCAGATGT	371911	AB_2888726
0400 anti-human CD144 (VE-Cadherin)	TCCACTCATTCTGTA	348521	AB_2832677
0402 anti-human CD1a	GATCGTGTTGTGTTA	300135	AB_2814107
0406 anti-human CD304 (Neuropilin-1)	GGACTAAGTTTCGTT	354527	AB_2814296
0407 anti-human CD36	TTCTTTGCCTTGCCA	336227	AB_2800893
0420 anti-human CD158 (KIR2DL1/S1/S3/S5)	TATCAACCAACGCTT	339517	AB_2814252
0437 anti-mouse/human CD207	CGATTTGTATTCCCT	144207	AB_2832523
0576 anti-human CD49d	CCATTCAACTTCCGG	304345	AB_2814137
0577 anti-human CD73 (Ecto-5'-nucleotidase)	CAGTTCCTCAGTTCG	344031	AB_2800916
0581 anti-human TCR Vα7.2	TACGAGCAGTATTCA	351735	AB_2810556
0582 anti-human TCR Vδ2	TCAGTCAGATGGTAT	331435	AB_2800864
0583 anti-human TCR Vγ9	AAGTGATGGTATCTG	331313	AB_2814203
0584 anti-human TCR Vα24-Jα18 (iNKT cell)	AACTTCTGTGGTAGC	342925	AB_2810539
0590 anti-human CD305 (LAIR1)	ATTTCCATTCCCTGT	342807	AB_2832668
0591 anti-human LOX-1	ACCCTTTACCGAATA	358613	AB_2832709
0592 anti-human CD158b (KIR2DL2/L3, NKAT2)	GACCCGTAGTTTGAT	312619	AB_2819944
0594 anti-human CD133	GTAAGACGCCTATGC	394007	AB_2814341
0597 anti-human CD209 (DC-SIGN)	TCACTGGACACTTAA	330121	AB_2819958
0599 anti-human CD158e1 (KIR3DL1, NKB1)	GGACGCTTTCCTTGA	312725	AB_2814161
0600 anti-human CD158f (KIR2DL5)	AAAGTGATGCCACTG	341309	AB_2810533
0801 anti-human CD337 (NKp30)	AAAGTCACTCTGCCG	325219	AB_2800851
0802 anti-human CD336 (NKp44)	GGGCAATTAGCGAGT	325119	AB_2810484
0828 anti-human CD307d (FcRL4)	CGATTTGATCTGCCT	340213	AB_2832666
0829 anti-human CD307e (FcRL5)	TCACGCAGTCCTCAA	340309	AB_2819969
0830 anti-human CD319 (CRACC)	AGTATGCCATGTCTT	331823	AB_2810507
0831 anti-human CD138 (Syndecan-1)	GTATAGACCAAAGCC	352327	AB_2814282
0845 anti-human CD99	ACCCGTCCCTAAGAA	371321	AB_2820032
0853 anti-human CLEC12A	CATTAGAGTCTGCCA	353615	AB_2814292
0856 anti-Tau Phospho (Thr181)	CTCGTTTGTAGCAAT	no catalog number	not available
0863 anti-human CD257 (BAFF, BLYS)	CAGAGCACCCATTAA	366513	AB_2832723
0867 anti-human CD94	CTTTCCGGTCCTACA	305523	AB_2814143
0870 anti-human CD150 (SLAM)	GTCATTGTATGTCTG	306315	AB_2832603
0894 anti-human Ig light chain κ	AGCTCAGCCAGTATG	316533	AB_2814169
0895 anti-mouse/human Mac-2 (Galectin-3)	GATGCAATTAGCCGG	125423	AB_2819851
0896 anti-human CD85j (ILT2)	CCTTGTGAGGCTATG	333725	AB_2814226
0897 anti-human CD23	TCTGTATAACCGTCT	338525	AB_2814236
0898 anti-human Ig light chain λ	CAGCCAGTAAGTCAC	316629	AB_2814171
0899 anti-human HLA-A2	GAACATTTCCGACAA	343337	AB_2904364
0900 anti-human CD198 (CCR8)	AGCCCGGATGTATTT	360613	AB_2892433
0901 anti-human GARP (LRRC32)	AGGTATGGTAGAGTA	352517	AB_2819994
0902 anti-human CD328 (Siglec-7)	CTTAGCATTTCACTG	339213	AB_2814249
0908 anti-human TCR Vβ13.1	TTATGGACGTATGGT	362411	AB_2820020
0920 anti-human CD82	TCCCACTTCCGCTTT	342115	AB_2814257
0944 anti-human CD101 (BB27)	CTACTTCCCTGTCAA	331017	AB_2832651
0985 anti-human CD360 (IL-21R)	GAGGATGATGCCATG	359515	AB_2888699
1046 anti-human CD88 (C5aR)	GCCGCATGAGAAACA	344319	AB_2832672
1047 anti-human HLA-F	GCAACTCTCCTACCT	373209	AB_2832733
1048 anti-human NLRP2	ACGCTTGTGTTAGTT	no catalog number	not available
1049 anti-human CD289 (TLR9)	CTATGATGCTGCATG	no catalog number	not available
1051 anti-human Podocalyxin	GAGCCGGTATAATGC	374305	AB_2832734
1052 anti-human CD224	CTGATGAGATGTCAG	394307	AB_2820039
1055 anti-c-Met	GCTGCTGCGATTTGA	no catalog number	not available
1056 anti-human CD258 (LIGHT)	ACTTCCCTGTAGAAA	318711	AB_2832625
1057 anti-human DR3 (TRAMP)	GAGTTCCCTCAGTTC	307107	AB_2832605
0251 anti-human Hashtag 1	GTCAACTCTTTAGCG	394661	AB_2801031
0252 anti-human Hashtag 2	TGATGGCCTATTGGG	394663	AB_2801032
0253 anti-human Hashtag 3	TTCCGCCTCTCTTTG	394665	AB_2801033
0254 anti-human Hashtag 4	AGTAAGTTCAGCGTA	394667	AB_2801034
0256 anti-human Hashtag 6	GGTTGCCAGATGTCA	394671	AB_2820042
0257 anti-human Hashtag 7	TGTCTTTCCTGCCAG	394673	AB_2820043
0258 anti-human Hashtag 8	CTCCTCTGCAATTAC	394675	AB_2820044
0259 anti-human Hashtag 9	CAGTAGTCACGGTCA	394677	AB_2820045
0260 anti-human Hashtag 10	ATTGACCCGCGTTAG	394679	AB_2820046
