# Supplementary material for: Neoadjuvant CD40 Agonism Remodels the Tumor Immune Microenvironment in Locally Advanced Esophageal/Gastroesophageal Junction Cancer
Source: Cancer Res Commun. 2024 Jan 25;4(1):200–12. doi: 10.1158/2767-9764.CRC-23-0550 (PMC10809910; doi:10.1158/2767-9764.CRC-23-0550)
Supplement: Supplementary Table 4 — Gene lists for gene scores. [file crc-23-0550-s04.xlsx]

## Sheet:  
Table S4. Gene lists for gene scores
Oxidative phosphorylation	Glycolysis	Antigen processing and presentation	T cell effector
NDUFA13	APP	HLA-A	GZMB
NDUFB11	ARNT	B2M	HAVCR2
ISCU	GAPDHS	HLA-DRA	PDCD1
RHOA	GPD1	CTSL	LAG3
NDUFB10	HIF1A	FCER1G	MKI67
CHCHD10	HTR2A	PSAP	IFI27L2
COX7A2	IFNG	IFI30	CD160
ATP5MG	IGF1	CYBA	S100A2
ATP5MC3	INS	CCR7	LEF1
COX4I1	INSR	HLA-B	CTLA4
PPIF	MLST8	CCL19	NR4A3
ATP5MC2	MLXIPL	CTSS	S100A4
ATP5F1D	MTOR	ICAM1	NR4A1
ATP5F1E	P2RX7	PDIA3	KLRD1
COX7A2L	PRKAA1	PSME2	TBX21
ATP5PB	PRKAA2	SLC11A1	KLRG1
NDUFS6	PRXL2C	CTSH	KLRB1
NDUFAB1	PSEN1	CALR	PRDM1
NDUFS7	RPTOR	CYBB
CYC1	SLC4A4	HLA-E
ATP5MC1	ZBTB20	LILRB2
NDUFS8		NCF2
NDUFB7		THBS1
NDUFA6		BCAP31
COX5A		PSMB3
NDUFS5		RAB10
		CANX
		FCGR2B
		RAB8B
		ARF1
		TAPBP
		PSMA6
		NCF1
		CAPZA1
		TAP1
		RAB7A
		PSMA5
		CAPZB
		PSMA4
		PSMB1
		KIF2A
		HLA-DQA2
		RFTN1
		PSMB2
		PSMD13
		PSMD4
		PSMB7
		DYNC1H1
		PSMB5
		CLTC
		PSMD1
		PSMD2
		PSMB4
		PSMC4
		SEC31A
		PSMD12
		PSMC1
		PSMC6
		PSMA2
		RAB6A
		FGL2
		PSMC3
		SNAP23
		AP3B1
		PSMD8
		PSMD7
		PSMB6
		RAB5B
		PSMD11
		RAB34
		SEC22B
		CD207
		AP2A1
		PSMD3
		AP2B1
